# Supplementary material for: Loss of the neurodevelopmental disease-associated gene miR-146a impairs neural progenitor differentiation and causes learning and memory deficits
Source: Mol Autism. 2020 Mar 30;11:22. doi: 10.1186/s13229-020-00328-3 (PMC7106595; doi:10.1186/s13229-020-00328-3)
Supplement: Supplementary file 2 — Additional file 2: Tables S1. [file 13229_2020_328_MOESM2_ESM.xlsx]

## Sheet: Neurite length to CBC Area - In
Label: miR-146a KO Neuron Plate 1Metric: Neurite Length per Cell-Body Cluster Area [Phase] (mm/mmÂ²)
Cell Type: Neuron
Passage: 0
Notes:
Date Time	Elapsed	C2-A1	C2-A2	C2-A3	C2-A4	C2-A5	C6-A6	C6-A7	C6-A8	C6-A9	C6-A10	C12-C6	C12-C7	C12-C8	C12-C9	C12-C10	C13-D1	C13-D2	C13-D3	C13-D4	C13-D5	C15-D6	C15-D7	C15-D8	C15-D9	C15-D10	C19-F1	C19-F2	C19-F3	C19-F4	C19-F5	C20-F6	C20-F7	C20-F8	C20-F9	C20-F10			C8-B1	C8-B2	C8-B3	C8-B4	C8-B5	C9-B6	C9-B7	C9-B8	C9-B9	C9-B10	C11-C1
2017-08-08 12:14:00	0	338.034	151.436	138.699	123.773	169.459	248.022	162.022	335.651	351.441	505.736	409.225	220.279	347.445	351.18	337.696	164.438	156.483	143.054	138.043	127.411	218.553	200.543	210.815	230.721	348.206	200.523	250.927	232.579	205.213	648.836	535.941	313.046	356.591	418.459	322.395			183.943	161.986	300.784	243.615	268.3	238.255	292.748	229.228	325.883	277.14	149.64
2017-08-08 15:14:00	3	419.372	199.644	205.3	177.683	272.194	366.8	255.015	441.165	442.31	706.892	619.749	388.53	569.293	407.424	563.378	212.728	196.324	235.116	189.29	174.451	315.83	252.243	284.696	318.83	500.742	309.701	323.886	362.315	284.295	731.871	727.162	424.019	389.708	510.897	390.447			273.747	236.501	377.519	355.247	369.849	290.393	511.95	354.286	477.294	378.008	190.592
2017-08-08 18:14:00	6	457.581	230.79	273.747	214.189	329.37	419.731	381.514	558.241	535.11	837.104	767.133	481.779	675.029	533.458	741.467	257.889	247.234	261.057	210.244	195.11	372.088	289.182	344.858	373.897	880.175	355.917	384.365	446.366	313.881	947.106	937.214	538.71	482.296	557.316	396.918			366.821	274.535	424.333	448.146	481.067	379.617	569.916	387.39	670.384	431.139	255.78
2017-08-08 21:14:00	9	471.49	226.259	281.602	208.234	367.942	481.01	408.535	661.596	693.738	1025.35	842.485	551.389	799.725	586.416	912.251	270.126	285.616	313.256	239.767	220.95	456.371	323.539	403.225	493.337	737.024	430.252	455.22	556.237	349.041	963.423	936.712	570.03	564.381	607.59	415.559			388.645	312.368	433.16	432.436	538.271	399.082	568.708	420.897	791.733	476.298	267.837
2017-08-09 00:14:00	12	493.484	260.932	316.704	237.249	392.242	529.789	488.142	815.037	818.22	1200.18	899.577	658.071	909.223	602.297	897.735	316.293	302.067	362.973	280.937	244.423	489.888	350.419	453.712	495.542	865.284	486.11	456.508	563.608	405.331	1028.01	930.432	615.907	588.318	675.16	437.29			459.133	339.626	517.029	493.636	562.694	427.566	654.191	479.265	859.599	603.42	323.583
2017-08-09 03:14:00	15	521.358	265.354	317.826	256.156	403.89	578.818	530.643	850.73	898.114	1334.79	902.187	660.163	954.216	669.711	1031.87	349.599	349.139	393.529	309.267	278.646	618.539	388.877	486.613	557.551	759.177	505.677	487.653	609.69	422.367	1014.91	949.033	676.247	600.032	643.156	437.585			514.666	373.228	482.409	589.048	622.309	469.167	675.191	514.932	867.166	628.758	354.116
2017-08-09 06:14:00	18	542.356	271.357	352.248	291.06	429.637	639.27	567.343	964.967	949.102	1372.48	938.737	688.385	1051.16	712.083	1078.49	380.084	391.234	413.519	328.186	315.835	571.02	431.56	536.79	626.085	912.271	538.142	631.796	698.066	468.405	1008.89	1080.64	701.485	668.451	699.118	498.405			553.017	396.042	532.739	577.09	708.936	530.621	784.556	544.114	999.467	640.12	362.478
2017-08-09 09:14:00	21	523.368	257.066	341.623	269.836	403.149	596.736	602.355	913.688	972.056	1450.04	860.178	668.829	1061.86	703.414	1058.44	403.25	396.113	436.5	351.749	308.981	567.091	426.632	549.421	611.695	832.162	546.47	567.309	652.958	458.418	882.009	1039.72	764.764	675.359	713.805	513.575			540.989	384.885	517.011	565.032	686.331	520.903	808.781	551.632	1051.31	664.061	371.135
2017-08-09 12:14:00	24	571.53	286.933	356.299	298.738	435.832	686.38	656.058	970.25	1076.08	1526.11	922.168	707.028	1053.11	767.846	1149.23	441.582	442.795	472.516	374.127	359.627	621.848	533.219	577.979	687.054	1011.72	586.524	600.697	744.155	552.403	954.271	1053.43	757.752	712.847	707.704	554.843			579.985	440.058	585.435	664.976	746.321	583.17	986.212	616.036	1114.35	739.281	414.366
2017-08-09 15:14:00	27	550.515	283.805	371.227	313.289	446.657	716.291	694.52	1036.39	1153.08	1524.11	958.191	725.552	1095.03	779.198	1128.68	480.902	480.054	498.948	388.994	397.002	680.338	538.652	633.883	797.947	920.053	610.355	705.429	730.249	548.744	915.295	975.703	748.828	759.32	755.471	601.305			589.566	501.978	636.817	690.501	766.422	627.228	875.446	654.019	1120.88	839.03	435.274
2017-08-09 18:14:00	30	564.723	303.039	360.643	320.802	467.916	771.572	658.886	1268.74	1143.31	1447.85	985.364	762.076	939.061	834.025	1220.24	511.7	519.501	545.96	452.456	387.741	687.709	578.028	638.383	749.439	4001.21	590.952	632.01	719.608	605.511	1125.91	1043.78	841.13	768.615	811.244	592.176			660.569	499.317	629.161	671.805	840.62	712.218	957.259	740.258	1094.03	838.241	456.094
2017-08-09 21:14:00	33	577.157	320.499	375.017	334.904	477.125	773.643	704.911	1309.05	1194.11	1518.9	989.235	826.846	995.824	954.042	1230.97	564.59	561.862	549.221	475.911	399.504	710.255	602.251	665.738	760.834	1578.43	633.873	637.704	766.7	638.156	1253.48	1106.22	885.208	824.961	811.255	636.891			738.378	548.083	639.831	741.347	885.104	727.629	1081.66	760.024	1331.7	964.057	493.125
2017-08-10 00:14:00	36	616.606	345.862	384.187	356.594	503.018	841.303	756.449	1380.12	1171.91	1623.96	947.471	811.751	989.112	1037.3	1242.61	615.235	594.383	605.739	495.755	415.351	776.815	646.818	686.615	875.793	1665.04	639.363	704.21	790.21	649.057	1205.18	1162.06	950.403	823.257	864.993	674.122			784.507	603.976	741.63	772.22	924.309	769.09	1188.12	835.488	1291.47	1040.72	546.303
2017-08-10 03:14:00	39	589.745	365.641	413.266	382.97	529.585	905.308	816.056	1437.63	1243.14	1697.87	1091.77	880.616	1058.88	978.543	1260.22	666.171	613.129	630.938	524.313	441.706	799.94	679.235	748.659	942.833	3173.39	681.704	723.411	834.261	708.335	1214.66	1198.54	980.808	850.45	902.55	719.766			818.748	618.491	701.913	855.222	979.136	823.098	1149.08	847.592	1369.44	1086.35	616.793
2017-08-10 06:14:00	42	635.404	368.852	434.097	413.125	560.184	955.96	845.21	1459.51	1387.59	1707.47	1093.77	855.269	1147.8	966.221	1323.43	706.981	668.793	674.888	541.446	473.185	782.984	667.367	788.607	976.415	1877.1	776.012	829.525	923.54	718.777	1229.97	1098.64	986.202	878.621	861.093	772.569			856.192	652.479	798.861	863.179	1007.65	958.692	1246.07	970.996	1660.1	1175.16	627.356
2017-08-10 09:14:00	45	623.979	370.685	427.216	392.901	519.647	930.324	887.9	1368.47	1285.39	1628.45	1055.61	824.699	1140.49	1096.16	1410.4	704.946	665.578	650.958	547.483	451.586	761.429	662.733	764.75	1004.77	2387.41	750.301	808.1	886.23	716.95	1316.55	1032.1	1006.01	932.288	924.843	769.363			870.606	679.164	758.116	855.863	1007.24	910.812	1174.4	930.896	1459.95	1148.98	615.27
2017-08-10 12:14:00	48	486.981	306.954	335.505	312.65	397.265	719.736	743.812	925.255	881.379	1120.11	808.838	641.651	958.567	738.168	989.774	557.218	513.339	497.911	379.082	382.137	651.36	512.696	571.18	823.135	955.224	517.414	612.123	664.455	499.046	795.316	804.355	634.404	676.784	621.577	575.868			578.968	511.541	618.043	652.854	757.676	678.558	805.264	635.39	1038.52	784.912	441.344
2017-08-10 15:14:00	51	628.789	376.471	414.837	385.541	484.7	909.558	970.747	1248.04	1145.45	1654.67	1025.52	823.08	1304.29	967.124	1253.65	804.128	718.888	740.773	517.811	459.794	757.346	663.176	737.997	1030.6	1347.08	771.967	927.228	924.896	704.332	1058.75	1068.09	883.15	950.812	887.845	759.143			855.259	648.333	795.819	851.75	989.04	863.618	1105.81	846.458	1593.39	1115.32	623.449
2017-08-10 18:14:00	54	615.491	377.342	431.441	398.344	512.748	943.453	1031.43	1278.59	1288.2	1608.52	1074.24	836.618	1291.02	1055.13	1367.45	768.143	690.859	685.687	523.353	474.308	872.601	656.765	779.911	1127.7	1469.94	787.749	891.953	992.472	709.511	1040.92	1149.84	953.838	1095.78	896.843	806.491			783.196	654.69	798.96	876.101	1011.74	1041.87	1118.91	870.609	1578.44	1162.82	618.468
2017-08-10 21:14:00	57	641.673	399.328	461.935	433.349	554.865	1011.75	1111.08	1355.01	1373.09	1719.2	1110.9	866.409	1403.57	1121	1517.54	835.498	710.324	777.246	558.23	494.418	838.197	797.018	820.475	1233.08	1444.92	819.443	920.149	1029.4	734.896	1179.67	1185.57	1018.39	1067.1	928.305	882.292			815.884	700.312	868.941	933.774	1078.18	1094.48	1191.59	940.138	1734.57	1244.87	666.388
2017-08-11 00:14:00	60	661.307	425.843	471.841	463.987	588.826	1047.81	1178.35	1402.84	1395.54	1723.11	1203.3	898.793	1384.47	1140.21	1476.06	877.184	740.379	760.487	545.419	491.461	812.337	730.654	818.137	1307.36	1399.85	857.405	975.033	1058.37	732.702	1264.16	1296.4	1086.48	1040.22	957.787	932.265			877.009	716.012	916.86	994.377	1216.4	1188.74	1261.09	903.313	2059.07	1322.84	686.901
2017-08-11 03:14:00	63	657.021	422.472	451.932	440.259	582.604	1031.86	1150.98	1260.12	1324.66	1573.55	1102.66	837.629	1375.12	1031.91	1384.51	856.932	737.298	730.591	521.368	474.711	855.527	693.034	789.195	1294.88	1334.87	847.108	932.56	1044.66	761.03	1227.16	1201.26	1030.24	1089.46	956.657	940.17			858.711	707.009	829.535	955.195	1160.27	1205.72	1326.56	927.712	1696.33	1211.26	696.319
2017-08-11 06:14:00	66	682.98	443.742	492.504	469.38	619.504	1031.66	1159.17	1314.92	1403.66	1611.3	1150.53	897.21	1440.93	1128	1502.9	891.459	756.207	804.782	545.21	464.903	814.535	718.853	797.099	1403.79	1433.8	859.66	948.545	1023.96	749.719	1206.7	1129.36	1069.05	1117.37	1032.78	923.077			950.259	749.065	904.006	961.704	1196.12	1206.16	1316.66	953.858	1666.23	1316.95	707.291
2017-08-11 09:14:00	69	697.126	473.167	502.776	478.191	660.193	1097.47	1248.5	1424.41	1555.57	1520.82	1212.83	921.097	1463.83	1167.42	1565.71	949.117	755.644	747.999	551.367	465.706	791.872	742.6	781.711	1422.45	1430.57	863.474	994.516	1102.18	767.686	1247.13	1240.01	1053.33	1154.39	1104.28	1029.59			927.458	775.791	983.715	989.667	1197.51	1275.11	1276.83	954.971	1936.05	1277.39	734.09
2017-08-11 12:14:00	72	605.403	432.378	573.998	543.984	679.227	1254.06	1182.6	1522.35	1383.69	1267.04	1185.72	1353.06	1317.83	1406.97	1748.98	927.823	672.155	770.912	925.493	480.122	1335.85	723.469	1071.64	1346.85	6636.78	819.66	1000.83	998.589	808.072	1170.11	1115.19	1292.96	1234.98	1623.01	3622.29			856.754	774.612	878.401	837.541	1019.76	1185.57	1030.25	958.871	1230.69	1390.83	664.036
2017-08-11 15:14:00	75	629.012	447.279	538.759	549.756	736.303	1299.97	1298.41	1434.18	1429.78	1398.78	1437.76	1384.52	1417.91	1851.73	1885.85	958.902	737.713	786.945	937.723	516.922	1180.09	704.083	1105.3	1375.83	2507.14	812.229	1057.8	1000.29	835.461	1392.33	1263.9	1565.06	1372.23	1540.49	3101.32			942.296	807.217	923.347	874.926	1120.19	1295.17	1102.52	993.197	1359.74	1502.62	704.783
2017-08-11 18:14:00	78	645.729	454.788	574.362	555.581	762.101	1264.16	1292.63	1488.54	1478.1	1352.08	1324.21	1472.75	1568.19	1609.83	1918.31	944.134	688.421	816.229	951.973	474.268	1229.98	673.502	1107.89	1570.22	2873.35	792.318	964.736	991.637	809.843	1408.71	1272.4	1441.56	1409.05	1529.63	3179.99			987.146	807.204	906.044	899.006	1169.39	1471.21	1113.56	1007.12	1328.66	1544.03	702.837
2017-08-11 21:14:00	81	659.667	467.817	561.469	572.097	797.146	1250.24	1294.79	1435.36	1500.5	1370.89	1296.68	1568.15	1598.84	1481.56	1943.68	924.585	644.145	769.312	954.314	442.173	1224.61	641.251	1117.27	1773.76	2856.02	785.874	1008.51	990.633	751.673	1275.11	1401.14	1429.47	1398.09	1669.7	3002			1064.63	813.26	942.789	902.39	1148.01	1322.07	1032.33	958.223	1367.81	1487.39	667.047
2017-08-12 00:14:00	84	727.241	479.201	589.933	581.064	864.439	1320.23	1343	1598.71	1599.21	1365.83	1400.51	1601.02	1633.24	1698.48	2143.87	940.194	649.466	780.184	1022.76	446.267	1325.63	668.929	1280.95	1718.71	3208.51	786.393	937.491	977.436	756.49	1292.12	1492.02	1559.22	1524.61	1634.77	3239.56			1076.05	876.577	985.851	876.625	1228.84	1409.87	1109.03	1004.47	1500.84	1582.44	662.459
2017-08-12 03:14:00	87	758.16	512.891	612.317	603.537	914.589	1236.79	1387.77	1641.91	1673.3	1461.43	1478.3	1551.18	1613.78	1551.34	2077.93	914.551	628.345	799.967	1008.17	427.474	1170.02	671.734	1316.22	1724.27	2719	789.999	961.411	972.468	763.658	1557.4	1357.1	1421.32	1479.94	1691.59	3091.42			1130.87	872.784	1069.65	974.441	1227.15	1410.27	1122.14	1004.14	1384.8	1595.52	720.206
2017-08-12 06:14:00	90	744.205	528.24	616.836	614.139	917.6	1253.21	1427.03	1634.86	1574.64	1422.55	1440.55	1580.69	1744.82	1789.8	2233.77	898.39	657.198	771.299	1170.39	460.043	1417.46	683.631	1304	1595.28	3222.29	797.993	1008.52	1025.89	794.045	1361.32	1407.93	1571.19	1529.2	1717.7	3319.02			1112.01	862.974	1052.08	953.961	1251.71	1365.73	1079.09	1009.53	1429.13	1607.59	688.933
2017-08-12 09:14:00	93	787.368	537.537	641.64	615.837	931.677	1287.74	1407.84	1688.25	1544.12	1365.65	1418.74	1581.03	1579.76	1557.04	2147.09	845.055	592.471	764.16	1076.17	424.416	1240.4	648.593	1300.27	1795.09	2927.88	790.901	963.539	1014.25	750.913	1279.52	1487.62	1427.36	1446.18	1709.51	3083.76			1101	866.052	1019.65	965.899	1221.5	1392.96	1020.88	964.898	1459.54	1568.57	671.185
2017-08-12 12:14:00	96	816.557	566.883	676.703	625.801	1000.4	1239.35	1468.25	1704.57	1629.54	1413.41	1511.23	1573.52	1744.49	1708.31	2119.07	854.74	656.91	799.15	1152.9	413.461	1425.87	651.869	1244.01	1960.1	3916.57	792.363	1020.77	1014.71	784.481	1582.04	1469.84	1516.05	1364.72	1691.07	2974.32			1166.55	865.385	1031.66	994.048	1284.81	1458.83	1111.42	982.195	1634.44	1542.12	689.814
2017-08-12 15:14:00	99	836.525	583.095	678.763	637.301	1057.28	1286.51	1536.1	1812.29	1725.21	1453.92	1482.51	1644.17	1748.25	1789.87	2181.92	880.098	642.637	800.154	1095.85	418.127	1332.92	681.579	1279.68	1649.08	5017.3	833.984	1046.3	1060.2	776.874	1376.95	1567.97	1497.27	1499.08	1730.26	3010.69			1240.33	886.222	1081.98	951.939	1348.29	1495.19	1133.39	1020.58	1568.05	1614.11	685.579
2017-08-12 18:14:00	102	867.879	608.002	707.838	658.575	1082.29	1286.29	1550.38	1881.37	1666.79	1467.67	1578.56	1631.67	1796.06	1843.36	2211.39	862.25	593.824	802.341	1103.74	400.738	1555.35	651.507	1309.51	1730.04	5458.84	877.41	985.494	1048.62	753.436	1490.59	1473.45	1581.84	1465.37	1845.46	2499.35			1277.99	906.551	1033.17	1011.89	1302.12	1536.97	1136.62	1000.74	1515.6	1601.08	686.433
2017-08-12 21:14:00	105	920.18	611.275	729.55	652.052	1213.14	1288.25	1523.84	1878.76	1697.27	1455.65	1581.65	1664.07	1620.87	1743.29	2114.75	769.745	650.317	810.596	1191.14	380.911	1258.94	659.347	1268.56	1739.11	3183.16	883.896	1009.3	1021.68	712.763	1353.39	1463.17	1520.13	1379.45	1746.02	2604.96			1199.98	913.068	1094.06	1001.72	1403.91	1460.22	1082.46	965.961	1567.17	1567.82	638.062
2017-08-13 00:14:00	108	913.831	657.963	757.378	650.695	1268.21	1366.64	1655.22	1839.68	1725.05	1607.31	1647.28	1713.17	1828.39	1834.45	2299.8	914.872	595.79	815.222	1219.73	387.414	1339.94	621.587	1335	1780	6064.88	891.634	1022.75	1079.5	760.638	1290.82	1529.09	1585.65	1590.96	1975.72	2717.39			1368.96	903.851	1171.27	1000.95	1477.5	1469.92	1171.36	990.72	1668.43	1632.69	755.058
2017-08-13 03:14:00	111	953.679	652.465	757.874	648.104	1213.34	1307.03	1649.63	2009.07	1745.89	1594.96	1678.21	1810.72	1878.74	1684.71	2318.7	791.284	586.604	803.794	1234.89	427.854	1383	640.116	1286.44	1883.9	3288.86	910.793	1021.41	1078.53	679.359	1332.27	1548.17	1568.92	1493.4	1913.95	2422.47			1276.38	948.018	1153.95	1049.68	1433.67	1621.83	1126.82	994.491	1583.8	1581.75	619.792
2017-08-13 06:14:00	114	985.56	672.693	750.266	642.309	1248.42	1311.28	1670.08	1957.13	1789.2	1660.7	1739.54	1872.47	2015.77	1748.13	2318.1	812.468	590.767	770.383	1242.26	377.84	1384.54	619.619	1347.52	1765.84	5188.98	881.758	1022.79	1053.46	755.428	1304.19	1572.6	1619.8	1557.28	1861.45	2475.31			1429.07	901.785	1180.08	1069.2	1487.77	1580.19	1189.89	993.181	1541.42	1632.34	654.443
2017-08-13 09:14:00	117	1014.46	662.056	728.738	601.791	1194.38	1282.43	1642.16	1915.83	1652.93	1697.13	1608.91	1917.83	1724.97	1819.05	2288.36	728.641	576.447	761.073	1142.88	354.706	1465.33	596.748	1256.61	1875.01	5171.3	865.391	1026.99	999.166	680.409	1305.28	1566.69	1578.47	1583.1	1906.33	2377.1			1392.31	855.86	1157.88	1030.67	1419.78	1379.69	1116.35	937.079	1531.81	1494.74	637.879
2017-08-13 12:14:00	120	1049.34	688.441	756.697	649.53	1253.17	1313.42	1655.29	2015.38	1831.51	1698.64	1727.06	1898.36	1805.7	1800.03	2210.71	742.16	597.082	815.671	1224.56	378.709	1417.85	613.089	1259.07	1848.13	3990.36	965.99	1054.07	1057.81	671.762	1377.94	1612.31	1567.67	1587.78	1921.09	2340.21			1371.14	922.493	1142.27	1112.81	1495.83	1461.36	1176.6	959.515	1557.2	1562.54	635.532
2017-08-13 15:14:00	123	1119.56	734.755	814.487	677.005	1388.03	1405.76	1824.95	2174.72	2080.7	2020.14	1875.63	1983.18	1988.49	1966.26	2499.75	764.504	625.288	864.648	1235.5	366.774	1466.85	644.538	1279.99	1974.9	4736.45	984.318	1141.93	1151.62	723.598	1395.09	1705.32	1782.08	1824.05	2219.22	2518.11			1509.63	964.625	1251.14	1227.82	1683.7	1588.02	1272.99	1078.03	1762.6	1733.88	680.789
2017-08-13 18:14:00	126	1151.67	777.798	828.783	704.445	1489.09	1477.8	1950.88	2308.28	2048.98	2004.48	2045.12	2247.51	2234.15	2226.67	2780.21	783.207	627.95	860.74	1262.71	396.103	1639.59	668.123	1396.6	2133.12	3946.98	1084.49	1205.4	1143.91	762.217	1275.13	1731.18	1959.06	1883.19	2260.34	2620.98			1619.9	991.812	1279.88	1364.51	1763.35	1718.17	1244.72	1124.18	1794.73	1909.63	681.596
2017-08-13 21:14:00	129	1160.01	753.154	814.051	671.073	1418.69	1430.38	1857.1	2223.2	1962.02	1902.32	2068.47	2119.85	2111.49	1980.57	2690.57	776.043	604.019	825.866	1231.51	351.64	1641.67	617.165	1397.81	1909.32	3686.97	989.668	1144.74	1098.85	650.791	1313.61	1710.51	1746.27	1951.91	2191.82	2415.07			1629.11	965.36	1238.68	1282.69	1677.9	1607.49	1240.67	1077.79	1701.74	1684.53	663.982
2017-08-14 00:14:00	132	1207.15	778.33	831.853	645.768	1567.14	1439.81	1884.87	2381.09	2028.35	2070.11	2209.94	2110.27	2208.56	2050.33	2618.42	751.258	585.712	839.25	1254.3	358.009	1534.52	598.981	1331.36	2037.5	3635.67	1016.89	1054.33	1096.33	706.333	1387.14	1714.13	1898.65	1874.89	2224.27	2670.07			1728.47	986.293	1324.62	1383.37	1772.86	1723.22	1214.11	1091.49	1744.94	1708.92	663.681
2017-08-14 03:14:00	135	1205.65	781.42	844.213	656.439	1444.95	1423.87	1903.78	2329.52	2113.7	2046.12	2101.26	2256.94	2233.82	2028.83	2716.26	688.699	578.435	813.244	1251.64	356.409	1784.82	617.56	1301.31	2299.93	3895.29	1058.72	1133.17	1137.03	698.499	1355.85	1648.68	1870.88	1835.32	2153.36	2675.29			1786.06	966.032	1254.61	1337.01	1841.35	1685.5	1269.25	1140.31	1777.5	1819.06	665.555
2017-08-14 06:14:00	138	1309.61	796.943	852.094	655.274	1540.03	1426.08	1958.55	2473.44	2153.82	2098.03	2056.22	2271.92	2194.91	2048.73	2609.14	755.08	610.86	814.795	1363.96	378.767	1715.66	623.768	1391.15	2075.75	4986.56	1073.41	1033.85	1110.17	687.941	1251.49	1601.39	1860.7	2016.86	2259.33	2447.49			1773.99	965.917	1321.29	1313.78	1869.39	1650.53	1262.1	1058.84	1818.55	1773.06	686.316
2017-08-14 09:14:00	141	1256.19	777.89	799.651	613.839	1364.15	1323.62	1873	2274.5	2138.75	2072.91	2020.06	2368.14	2444.82	2064.7	2769.92	700.626	590.205	787.816	1230.75	334.729	1628.07	629.095	1352.43	2084.46	6407.92	1014.69	1071.85	1080.25	620.115	1323.02	1586.45	1823.51	1964.26	2256.99	2359.6			1797.95	908.632	1213.76	1219.36	1750.88	1584.36	1216.05	1074.62	1728.53	1699.66	670.214
2017-08-14 12:14:00	144	1075.55	732.817	746.875	577.117	1346.74	1204.82	1598.54	1974.76	1945.44	1987.97	2163.86	1952.47	2329.7	1890.48	2601.44	473.147	437.384	713.546	1118.71	297.35	1543.74	501.726	1327.73	2005.24	4275.96	817.154	867.22	885.152	578.26	1392.58	1604.44	1783.57	1954.95	2397.41	2386.02			1407.01	878.622	1247.86	1207.74	1699.29	1503.57	1085.87	954.983	1625.08	1532.94	469.589
2017-08-14 15:14:00	147	1268.4	770.219	825.371	621.939	1400.89	1346.9	1956.88	2445.81	2254.55	2111.3	2197.92	2041.34	2175.03	1878.75	2887.03	630.996	568.883	827.999	1309.48	323.124	1726.76	520.672	1338.43	2179.36	5334.66	1038.15	1011.95	1027.22	610.497	1356.54	1730.58	1985.83	2015.33	2377.49	2575.51			1684.25	934.741	1304.92	1268.08	1806.34	1521.33	1172.67	1114.13	1841.24	1730.34	605.813
0.000434746		5.54691	4.24937	4.42951	3.55089	9.01085	7.03542	11.4525	11.7359	10.0407		10.0828	13.2962	11.1017	11.7053	14.8504	3.0407	1.66986	3.59931			9.52213	1.52439	7.8648	12.9806		4.16351	4.69224	4.07172			6.34959	10.1969	10.7868	13.81				9.48699	4.9457	6.38012	5.71346	9.07994	9.68748	3.63426	4.42995		9.35379	2.51838
											exclude									exclude	exclude					exclude				exclude	exclude					exclude											exclude
Date Time	Elapsed	C2	C6	C12	C13	C15	C19	C20	C8	C9	C11	C17	C18	C21	C23		Average KO	STD	Average WT	STD	P Value
2017-08-08 12:14:00	0	184.28	274.284	333.165	154.658	215.158	228.01	406.009	231.726	259.343	165.218	181	188.699	370.696	291.949		256.509	88.1807	241.233	72.9353	0.730074
2017-08-08 15:14:00	3	254.839	376.323	509.675	214.723	292.9	331.967	512.947	322.573	383.659	228.849	262.282	243.07	486.754	336.571		356.196	117.907	323.394	90.9377	0.57079
2017-08-08 18:14:00	6	301.135	473.649	639.773	255.393	345.006	395.549	628.884	398.98	442.015	288.256	316.701	286.928	548.665	410.079		434.199	153.213	384.518	95.3085	0.480304
2017-08-08 21:14:00	9	311.105	561.22	738.453	289.666	419.118	480.57	669.678	420.976	466.246	308.615	359.576	322.486	600.641	391.863		495.687	171.323	410.058	100.364	0.276124
2017-08-09 00:14:00	12	340.122	662.797	793.381	327.111	447.39	502.076	702.454	474.424	541.11	351.634	402.645	338.921	642.504	416.621		539.333	183.01	452.551	108.996	0.30227
2017-08-09 03:14:00	15	352.917	714.576	843.629	364.089	512.895	534.34	717.117	516.332	572.012	371.132	420.892	351.846	651.375	438.25		577.08	187.583	474.549	109.894	0.235908
2017-08-09 06:14:00	18	377.332	780.171	893.772	394.946	541.364	622.668	787.425	553.565	624.853	395.818	454.037	380.567	688.07	480.059		628.239	201.614	510.995	115.909	0.207015
2017-08-09 09:14:00	21	359.008	771.209	870.545	411.954	538.71	588.912	798.412	538.85	636.344	390.129	470.086	374.435	671.38	470.63		619.822	198.512	507.408	114.515	0.218751
2017-08-09 12:14:00	24	389.866	847.191	919.875	452.298	605.025	643.792	807.932	603.355	731.175	431.92	504.813	424.04	707.983	533.307		666.569	201.476	562.37	123.618	0.266155
2017-08-09 15:14:00	27	393.099	900.072	937.33	486.635	662.705	682.011	809.831	637.057	748.931	462.571	547.917	448.364	746.198	552.769		695.955	204.014	591.972	123.356	0.270986
2017-08-09 18:14:00	30	403.425	960.626	948.153	525.721	663.39	647.523	866.192	660.294	811.994	476.655	575.197	462.598	860.776	579.3		716.433	215.12	632.402	155.117	0.418255
2017-08-09 21:14:00	33	416.94	995.428	999.384	558.558	684.769	679.426	906.91	710.548	883.342	507.121	592.992	495.195	926.697	627.843		748.773	225.038	677.677	171.966	0.519147
2017-08-10 00:14:00	36	441.253	1037.45	1005.65	605.119	746.511	711.261	950.177	765.328	958.356	549.364	643.075	515.55	918.54	688.071		785.345	222.537	719.755	171.338	0.5482
2017-08-10 03:14:00	39	456.242	1100.53	1054	636.746	792.667	746.459	983.086	794.702	976.53	581.789	652.56	561.44	990.014	695.093		824.248	235.226	750.304	176.673	0.518613
2017-08-10 06:14:00	42	482.332	1162.07	1077.3	683.554	803.843	843.026	956.138	835.673	1087.73	616.223	694.03	559.714	935.476	700.638		858.323	232.699	775.641	187.472	0.478185
2017-08-10 09:14:00	45	466.886	1118.02	1105.47	673.827	798.421	814.877	973.809	834.197	1041.27	615.138	689.095	559.422	952.889	687.248		850.188	235.987	768.466	179.286	0.479659
2017-08-10 15:14:00	51	458.068	1068.45	1074.73	754.596	797.278	874.697	947.473	828.04	982.799	626.205	707.257	534.35	935.072	677.197		853.613	213.595	755.846	164.952	0.356736
2017-08-10 18:14:00	54	467.073	1135.42	1124.89	714.896	859.244	890.724	1024.07	824.937	1048.55	617.256	717.422	566.8	945.633	741.452		888.046	239.384	780.293	172.682	0.35318
2017-08-10 21:14:00	57	498.23	1212.73	1203.88	774.356	922.192	922.998	1049.84	879.418	1117.77	656.065	747.197	587.7	1016.13	764.609		940.605	251.424	824.128	191.378	0.348663
2017-08-11 00:14:00	60	522.361	1256.13	1220.57	792.684	917.123	963.602	1095.22	944.133	1169	680.703	754.794	602.485	1023.05	790.592		966.813	256.556	852.108	201.269	0.37036
2017-08-11 03:14:00	63	510.858	1191.91	1146.37	774.94	908.158	941.444	1069.4	902.144	1167.81	650.116	735.224	583.558	1001.31	776.125		934.725	236.297	830.898	205.605	0.3977
2017-08-11 06:14:00	66	541.622	1227.35	1223.92	817.483	933.569	944.054	1087.14	952.23	1198.41	675.435	763.591	599.387	1040.56	811.005		967.877	242.612	862.946	211.836	0.405602
2017-08-11 09:14:00	69	562.291	1331.49	1266.18	817.587	934.658	986.724	1138	974.827	1196.08	672.236	774.149	621.296	1073.6	825.609		1005.28	267.362	876.827	212.352	0.339216
2017-08-11 12:14:00	72	566.998	1335.68	1402.51	790.297	1119.45	939.693	1316.53	873.414	1141.38	657.741	799.15	858.803	1126.1	971.298		1067.31	314.257	918.269	174.832	0.294376
2017-08-11 15:14:00	75	580.222	1365.59	1595.55	827.853	1091.33	956.772	1435.42	933.595	1223.38	684.171	831.494	859.634	1119.74	1031.4		1121.82	362.884	954.773	184.009	0.298708
2017-08-11 18:14:00	78	598.512	1380.86	1578.66	816.261	1145.4	916.231	1413.16	953.758	1283.98	671.232	816.174	875.069	1156.05	1105.82		1121.3	358.404	980.298	213.348	0.3887
2017-08-11 21:14:00	81	611.639	1370.22	1577.78	779.347	1189.22	928.337	1474.6	974.216	1200	648.011	775.707	810.779	1155.57	1045.55		1133.02	368.043	944.263	206.238	0.259431
2017-08-12 00:14:00	84	648.376	1465.29	1695.42	789.948	1248.55	900.44	1552.65	1008.79	1276.45	656.927	794.761	844.234	1126.26	1084.75		1185.81	408.922	970.311	215.075	0.240814
2017-08-12 03:14:00	87	680.299	1484.94	1654.5	780.955	1220.56	907.959	1487.49	1054.98	1283.02	661.161	778.317	865.835	1143.75	1105.22		1173.82	386.655	984.611	221.793	0.283397
2017-08-12 06:14:00	90	684.204	1472.44	1757.93	775.629	1250.09	944.135	1556.5	1046.55	1265.48	665.827	784.209	868.563	1135.7	1076.52		1205.85	413.616	977.551	211.701	0.218035
2017-08-12 09:14:00	93	702.812	1481.99	1656.73	733.895	1246.09	922.897	1517.67	1034.82	1236.83	631.504	755.129	845.26	1102.68	1077.84		1180.3	393.632	954.866	215.769	0.208664
2017-08-12 12:14:00	96	737.269	1510.43	1731.32	770.267	1320.46	942.617	1510.42	1068.49	1273.64	636.763	752.552	874.888	1127.74	1114.72		1217.54	398.418	978.399	228.986	0.193703
2017-08-12 15:14:00	99	758.592	1590.03	1769.34	774.296	1235.82	980.16	1573.65	1101.75	1315.82	640.578	773.213	870.193	1136.45	1088.75		1240.27	414.369	989.536	235.687	0.189309
2017-08-12 18:14:00	102	784.917	1596.21	1812.21	752.805	1311.6	970.508	1591.53	1106.34	1318.85	631.912	758.339	878.555	1111.65	1149.38		1259.97	427.648	993.576	243.62	0.177664
2017-08-12 21:14:00	105	825.239	1597.03	1744.92	743.553	1231.49	971.626	1527.19	1122.55	1269.11	610.648	731.493	855.255	1110.63	1141.07		1234.44	399.013	977.251	245.153	0.17187
2017-08-13 00:14:00	108	849.615	1646.65	1864.62	775.295	1269.13	997.96	1670.35	1184.51	1316.17	657.633	737.717	889.153	1099.95	1139.83		1296.23	437.105	1003.57	245.546	0.148428
2017-08-13 03:14:00	111	845.093	1677.91	1874.22	727.228	1298.36	1003.58	1631.11	1172.34	1331.22	604.845	736.125	862.783	1101.14	1138.35		1293.93	448.105	992.401	262.355	0.150388
2017-08-13 06:14:00	114	859.849	1681.92	1938.8	724.54	1279.38	986.004	1652.78	1213.58	1348.9	603.102	728.715	867.039	1105.06	1114.64		1303.33	465.872	997.291	270.887	0.158825
2017-08-13 09:14:00	117	840.285	1623.34	1871.82	688.72	1298.42	963.85	1658.65	1171.3	1231.96	577.626	667.376	826.405	1049.38	1116.5		1277.87	457.298	948.65	258.159	0.123069
2017-08-13 12:14:00	120	879.437	1703.9	1888.37	718.304	1284.53	1025.95	1672.21	1208.91	1290	581.681	699.402	842.213	1101.29	1089.75		1310.39	454.181	973.321	268.118	0.116647
2017-08-13 15:14:00	123	946.766	1871.53	2062.66	751.48	1341.57	1092.62	1882.67	1327.38	1418.23	619.198	729.141	929.249	1109.84	1161.24		1421.33	518.834	1042.04	297.536	0.119212
2017-08-13 18:14:00	126	990.357	1946.49	2306.73	757.299	1459.36	1144.6	1958.44	1403.89	1499.17	638.672	717.274	952.241	1121	1227		1509.04	577.215	1079.89	328.269	0.112995
2017-08-13 21:14:00	129	963.396	1868.17	2194.19	735.309	1391.49	1077.75	1900.13	1358.75	1402.62	589.305	678.414	882.059	1124.08	1177.46		1447.21	550.88	1030.38	320.735	0.109233
2017-08-14 00:14:00	132	1006.05	1933.53	2239.5	725.407	1375.59	1055.85	1927.98	1439.12	1434.43	612.011	699.955	895.053	1104.71	1203.19		1466.27	572.531	1055.5	332.623	0.126652
2017-08-14 03:14:00	135	986.535	1942.72	2267.42	693.459	1500.91	1109.64	1877.06	1437.01	1478.53	607.692	698.498	871.146	1077.43	1212.99		1482.53	576.124	1054.76	344.421	0.117569
2017-08-14 06:14:00	138	1030.79	2002.97	2236.18	726.912	1451.58	1072.48	1934.57	1448.88	1436.13	606.729	666.303	899.274	1071.77	1141.1		1493.64	575.392	1038.6	337.267	0.0961888
2017-08-14 09:14:00	141	962.344	1902.47	2333.53	692.882	1423.52	1055.6	1907.8	1378.12	1393.67	570.283	655.801	840.815	1039	1170.7		1468.31	599.983	1006.91	330.844	0.100103
2017-08-14 12:14:00	144	895.821	1680.89	2187.59	541.359	1344.61	856.509	1935.09	1288.1	1269.34	489.564	540.615	816.571	872.373	1154.03		1348.84	613.339	918.657	330.27	0.128235
2017-08-14 15:14:00	147	977.363	2001.03	2236.01	675.96	1441.31	1025.77	2027.31	1399.67	1384.62	552.875	624.207	865.376	1032.3	1213.06		1483.54	612.295	1010.3	344.631	0.10005
0.0878306		5.3248	10.0024	12.1217	2.75541	7.93043	4.2704	10.1917	7.08395	6.72518	1.8187	2.13663	4.68632	3.55498	6.37425
[truncated: 24 more columns]

## Sheet: R Input
	WT	KO		WT	KO		P	0.0018	Wilcoxon Rank Sum Test - 2 tails
	9.48699	5.54691		9.48699461544618	5.54691117246899
	4.9457	4.24937		4.94570001280512	4.24936913805522
	6.38012	4.42951		6.38012029611845	4.42951324529812
	5.71346	3.55089		5.71345615686275	3.55088727010804
	9.07994	9.01085		9.0799355982393	9.01085072428971
	9.68748	7.03542		9.68747712204882	7.03541905882353
	3.63426	11.4525		3.63426030572229	11.4524635246098
	4.42995	11.7359		4.42995042176871	11.7359029643858
	9.35379	10.0407		9.35378917967187	10.0407213317327
	2.51838	10.0828		2.51838416166467	10.0827943545418
	1.98929	13.2962		1.98928933973589	13.2962073869548
	1.46254	11.1017		1.46253928771509	11.1017353501401
	1.24077	11.7053		1.24077467947179	11.7053178087235
	1.93401	14.8504		1.93401032893157	14.8503613829532
	1.42113	3.0407		1.42112529491797	3.04070193837535
	2.00632	1.66986		2.00631834013606	1.66985611044418
	1.95498	3.59931		1.95498372789116	3.59931381192477
	3.26038	9.52213		3.26038380632253	9.52212543417367
	5.69869	1.52439		5.69868511564626	1.52438949019608
	5.78647	7.8648		5.78647363105242	7.86480469627851
	2.88538	12.9806		2.88538360304122	12.9805729587835
	4.51392	4.16351		4.51391635214086	4.16350734213686
	3.67952	4.69224		3.67951802641057	4.69224189995998
	3.39439	4.07172		3.39438502440976	4.07172142777111
	4.32394	6.34959		4.3239421032413	6.34959190876351
	3.04847	10.1969		3.04846672268908	10.1968777478992
	9.14686	10.7868		9.1468637454982	10.7868477102841
	6.196	13.81		6.19600149979992	13.8099949403761
	5.46822			5.46822247619047
	4.89621			4.89621384233693
